# Supplementary material for: The sound of yawns makes geladas yawn
Source: Sci Rep. 2024 Jan 7;14:361. doi: 10.1038/s41598-023-49797-5 (PMC10772098; doi:10.1038/s41598-023-49797-5)
Supplement: Supplementary file 1 — Supplementary Information 1. [file 41598_2023_49797_MOESM1_ESM.csv]

time	distanceothers	order	testedsubject	membership	sex	group2	condition	yawner	yawnresponse	ynumber	sdb
12	1	1	Barbie	b	f	Outgroup	Test	Enzo	0	0	0
18	0	2	Barbie	b	f	Outgroup	Control	Sumo	0	0	0
9	2	3	Barbie	b	f	Ingroup	Control	Giangi	0	0	38
9	2	4	Barbie	b	f	Outgroup	Control	Enzo	0	0	8.9
10	1	5	Barbie	b	f	Outgroup	Test	Rocco	0	0	0
9	2	7	Barbie	b	f	Ingroup	Control	Biondo	0	0	21
17	0	8	Barbie	b	f	Outgroup	Control	Rocco	0	0	0
18	1	9	Barbie	b	f	Outgroup	Control	Enzo	0	0	0
10	2	10	Barbie	b	f	Ingroup	Test	Biondo	0	0	0
11	1	11	Barbie	b	f	Outgroup	Test	Sumo	0	0	0
9	2	6	Barbie	b	f	Ingroup	Test	Giangi	1	2	0
17	0	1	Basic	b	f	Ingroup	Control	Biondo	0	0	0
10	1	2	Basic	b	f	Outgroup	Test	Enzo	0	0	0
18	0	3	Basic	b	f	Outgroup	Test	Enzo	0	0	8
19	1	4	Basic	b	f	Outgroup	Test	Rocco	0	0	2.7
16	1	5	Basic	b	f	Ingroup	Test	Biondo	0	0	0
19	1	6	Basic	b	f	Outgroup	Control	Rocco	0	0	1.4
17	1	8	Basic	b	f	Ingroup	Control	Giangi	0	0	0
9	1	9	Basic	b	f	Outgroup	Test	Sumo	0	0	0
10	1	10	Basic	b	f	Outgroup	Control	Sumo	0	0	0
18	1	11	Basic	b	f	Outgroup	Control	Enzo	0	0	0
18	0	12	Basic	b	f	Ingroup	Control	Giangi	0	0	1.8
11	1	13	Basic	b	f	Outgroup	Control	Sumo	0	0	0
12	2	7	Basic	b	f	Ingroup	Test	Giangi	1	1	0
10	0	1	Belly	b	f	Ingroup	Control	Giangi	0	0	0
17	2	1	Betta	b	f	Outgroup	Test	Sumo	0	0	8.4
11	1	2	Betta	b	f	Outgroup	Control	Enzo	0	0	79
11	2	3	Betta	b	f	Outgroup	Control	Sumo	0	0	0
19	1	4	Betta	b	f	Outgroup	Control	Rocco	0	0	0
19	1	5	Betta	b	f	Outgroup	Test	Enzo	0	0	9.6
15	1	7	Betta	b	f	Ingroup	Test	Giangi	0	0	0
16	1	8	Betta	b	f	Outgroup	Test	Rocco	0	0	0
16	2	9	Betta	b	f	Ingroup	Control	Giangi	0	0	0
18	1	10	Betta	b	f	Ingroup	Control	Biondo	0	0	17
9	0	11	Betta	b	f	Outgroup	Control	Rocco	0	0	3.9
17	2	6	Betta	b	f	Ingroup	Test	Biondo	1	1	0
12	2	1	Biba	b	f	Ingroup	Test	Biondo	0	0	123
16	1	2	Biba	b	f	Outgroup	Test	Enzo	0	0	4.1
18	1	1	Bifida	b	f	Outgroup	Test	Sumo	0	0	0
10	1	2	Bifida	b	f	Ingroup	Control	Biondo	0	0	0
17	1	3	Bifida	b	f	Ingroup	Test	Giangi	0	0	0
8	1	4	Bifida	b	f	Ingroup	Control	Giangi	0	0	0
9	0	6	Bifida	b	f	Outgroup	Control	Rocco	0	0	2.6
9	1	7	Bifida	b	f	Ingroup	Test	Biondo	0	0	0
9	0	8	Bifida	b	f	Outgroup	Control	Sumo	0	0	5
18	2	9	Bifida	b	f	Outgroup	Control	Enzo	0	0	0
19	1	10	Bifida	b	f	Outgroup	Test	Rocco	0	0	0
9	2	11	Bifida	b	f	Outgroup	Control	Sumo	0	0	0
10	2	5	Bifida	b	f	Outgroup	Test	Enzo	1	1	0
11	0	1	Bigne	b	f	Outgroup	Test	Sumo	0	0	0
17	1	3	Bigne	b	f	Ingroup	Control	Giangi	0	0	0
18	2	4	Bigne	b	f	Ingroup	Control	Biondo	0	0	0
8	1	5	Bigne	b	f	Outgroup	Test	Enzo	0	0	2
10	2	6	Bigne	b	f	Outgroup	Control	Rocco	0	0	0
19	2	7	Bigne	b	f	Ingroup	Test	Biondo	0	0	0
19	2	8	Bigne	b	f	Outgroup	Control	Enzo	1	2	0
11	2	9	Bigne	b	f	Outgroup	Control	Sumo	0	0	2.1
9	2	11	Bigne	b	f	Ingroup	Control	Giangi	0	0	1.9
11	0	12	Bigne	b	f	Outgroup	Test	Rocco	0	0	11.3
11	0	13	Bigne	b	f	Ingroup	Test	Giangi	0	0	0
18	2	2	Bigne	b	f	Outgroup	Test	Sumo	1	1	0
10	2	10	Bigne	b	f	Outgroup	Test	Sumo	1	1	0
13	0	1	Bijoux	b	f	Ingroup	Control	Giangi	0	0	8.4
17	1	2	Bijoux	b	f	Ingroup	Test	Giangi	0	0	8.4
11	2	3	Bijoux	b	f	Ingroup	Test	Biondo	0	0	11
12	1	4	Bijoux	b	f	Ingroup	Control	Biondo	0	0	0
11	0	5	Bijoux	b	f	Outgroup	Test	Enzo	0	0	93
12	0	6	Bijoux	b	f	Ingroup	Test	Biondo	0	0	66
9	2	7	Bijoux	b	f	Outgroup	Control	Sumo	0	0	0
17	0	8	Bijoux	b	f	Outgroup	Test	Sumo	0	0	1.9
11	2	9	Bijoux	b	f	Outgroup	Control	Rocco	0	0	40
16	1	10	Bijoux	b	f	Outgroup	Test	Rocco	0	0	4.9
9	1	11	Bijoux	b	f	Outgroup	Control	Enzo	0	0	2.9
17	0	2	Biondo	b	m	Ingroup	Test	Giangi	1	2	8.4
13	2	3	Biondo	b	m	Ingroup	Test	Giangi	1	1	0
11	1	1	Biondo	b	m	Outgroup	Test	Enzo	0	0	8.4
10	0	4	Biondo	b	m	Outgroup	Control	Rocco	0	0	176
18	1	5	Biondo	b	m	Outgroup	Test	Rocco	0	0	0
11	2	7	Biondo	b	m	Ingroup	Control	Giangi	1	1	0
17	0	8	Biondo	b	m	Outgroup	Control	Sumo	0	0	0
18	2	9	Biondo	b	m	Outgroup	Control	Enzo	0	0	0
12	2	13	Biondo	b	m	Ingroup	Control	Giangi	0	0	0
12	0	14	Biondo	b	m	Outgroup	Control	Rocco	0	0	0
9	1	15	Biondo	b	m	Outgroup	Control	Sumo	0	0	9
9	2	6	Biondo	b	m	Outgroup	Test	Sumo	1	3	0
10	0	10	Biondo	b	m	Outgroup	Test	Sumo	1	1	0
18	0	11	Biondo	b	m	Outgroup	Test	Sumo	1	1	21.6
18	2	12	Biondo	b	m	Outgroup	Test	Enzo	1	1	0
11	1	1	Bisnonna	b	f	Ingroup	Control	Biondo	0	0	8.4
10	1	2	Bisnonna	b	f	Outgroup	Test	Sumo	0	0	82
12	1	3	Bisnonna	b	f	Ingroup	Control	Giangi	0	0	15
11	2	4	Bisnonna	b	f	Ingroup	Test	Biondo	0	0	45
12	2	5	Bisnonna	b	f	Outgroup	Test	Enzo	0	0	0
16	1	6	Bisnonna	b	f	Outgroup	Test	Enzo	0	0	0
19	0	7	Bisnonna	b	f	Outgroup	Control	Enzo	0	0	0
9	2	8	Bisnonna	b	f	Outgroup	Control	Rocco	0	0	66
12	2	9	Bisnonna	b	f	Outgroup	Control	Sumo	0	0	0
18	0	10	Bisnonna	b	f	Ingroup	Test	Giangi	0	0	2.1
10	1	11	Bisnonna	b	f	Outgroup	Test	Rocco	0	0	0
10	1	12	Bisnonna	b	f	Outgroup	Test	Sumo	0	0	0
17	0	1	Blind	b	f	Outgroup	Control	Enzo	0	0	8.4
12	1	2	Blind	b	f	Outgroup	Test	Sumo	0	0	70
19	2	3	Blind	b	f	Ingroup	Control	Biondo	0	0	3
9	1	4	Blind	b	f	Ingroup	Test	Biondo	0	0	29.8
16	2	5	Blind	b	f	Outgroup	Test	Enzo	0	0	0
18	2	6	Blind	b	f	Outgroup	Test	Rocco	0	0	132
9	2	7	Blind	b	f	Ingroup	Test	Giangi	0	0	15
18	0	8	Blind	b	f	Ingroup	Control	Giangi	0	0	1.5
18	1	9	Blind	b	f	Outgroup	Control	Sumo	0	0	2.1
9	1	10	Blind	b	f	Outgroup	Control	Enzo	0	0	24
11	1	11	Blind	b	f	Outgroup	Control	Rocco	0	0	0
11	1	12	Blind	b	f	Outgroup	Test	Enzo	1	1	0
10	1	1	Borsa	b	f	Ingroup	Test	Biondo	0	0	78
10	0	2	Borsa	b	f	Ingroup	Control	Biondo	0	0	2.1
12	2	3	Borsa	b	f	Outgroup	Control	Enzo	0	0	5.2
12	2	4	Borsa	b	f	Outgroup	Control	Rocco	0	0	0
10	1	5	Borsa	b	f	Ingroup	Test	Giangi	0	0	0
17	1	6	Borsa	b	f	Outgroup	Control	Sumo	0	0	0
17	1	7	Borsa	b	f	Outgroup	Test	Rocco	0	0	0
18	1	8	Borsa	b	f	Ingroup	Control	Giangi	0	0	25
18	2	9	Borsa	b	f	Outgroup	Test	Enzo	0	0	0
12	2	10	Borsa	b	f	Outgroup	Test	Sumo	1	1	0
9	2	1	Braccio	b	f	Ingroup	Test	Giangi	0	0	0
12	2	2	Braccio	b	f	Outgroup	Control	Rocco	1	1	2
11	2	3	Braccio	b	f	Outgroup	Control	Sumo	1	1	4
11	2	4	Braccio	b	f	Outgroup	Test	Rocco	0	0	0
19	2	5	Braccio	b	f	Outgroup	Control	Enzo	0	0	7.9
9	2	6	Braccio	b	f	Outgroup	Control	Giangi	0	0	0
16	2	7	Braccio	b	f	Outgroup	Test	Sumo	0	0	0
9	2	8	Braccio	b	f	Ingroup	Test	Biondo	0	0	0
11	2	10	Braccio	b	f	Ingroup	Control	Biondo	1	1	0
9	2	9	Braccio	b	f	Ingroup	Test	Giangi	1	1	0
17	0	11	Braccio	b	f	Ingroup	Control	Biondo	0	0	2
11	2	1	Elly	e	f	Ingroup	Test	Sumo	1	1	0
10	2	2	Enzo	e	m	Outgroup	Test	Giangi	1	1	0
9	0	4	Enzo	e	m	Outgroup	Test	Giangi	1	2	5.5
16	2	9	Enzo	e	m	Ingroup	Test	Rocco	1	1	0
10	2	10	Enzo	e	m	Outgroup	Test	Biondo	1	1	0
12	2	1	Enzo	e	m	Outgroup	Control	Biondo	0	0	8.4
18	0	3	Enzo	e	m	Ingroup	Test	Sumo	0	0	0
11	2	13	Enzo	e	m	Ingroup	Test	Sumo	1	1	0
9	1	5	Enzo	e	m	Ingroup	Test	Rocco	0	0	93
11	2	6	Enzo	e	m	Outgroup	Control	Giangi	0	0	0
9	2	7	Enzo	e	m	Ingroup	Control	Sumo	0	0	149
10	2	8	Enzo	e	m	Ingroup	Control	Rocco	0	0	0
11	1	11	Enzo	e	m	Ingroup	Control	Rocco	0	0	0
16	1	12	Enzo	e	m	Ingroup	Test	Sumo	0	0	0
10	0	14	Enzo	e	m	Outgroup	Test	Biondo	0	0	17
12	1	15	Enzo	e	m	Outgroup	Test	Biondo	0	0	15
16	0	16	Enzo	e	m	Ingroup	Control	Sumo	0	0	28
17	0	17	Enzo	e	m	Ingroup	Control	Rocco	0	0	86
10	0	18	Enzo	e	m	Ingroup	Test	Rocco	0	0	0
18	0	19	Enzo	e	m	Outgroup	Control	Biondo	0	0	0
9	2	20	Enzo	e	m	Outgroup	Control	Giangi	1	1	0
11	2	1	Evasa	e	f	Ingroup	Test	Rocco	0	0	5.8
18	2	2	Evasa	e	f	Outgroup	Control	Giangi	0	0	0
12	0	3	Evasa	e	f	Ingroup	Test	Enzo	0	0	6.5
16	2	4	Evasa	e	f	Ingroup	Control	Rocco	0	0	0
18	2	5	Evasa	e	f	Ingroup	Test	Sumo	0	0	0
9	2	6	Evasa	e	f	Ingroup	Control	Sumo	0	0	0
18	2	7	Evasa	e	f	Outgroup	Test	Biondo	0	0	0
10	1	8	Evasa	e	f	Outgroup	Control	Biondo	0	0	0
10	2	9	Evasa	e	f	Ingroup	Control	Enzo	0	0	0
16	2	10	Evasa	e	f	Ingroup	Control	Enzo	0	0	0
17	2	11	Evasa	e	f	Outgroup	Test	Giangi	0	0	0
9	2	1	Gatta	g	f	Ingroup	Test	Biondo	0	0	57
17	1	2	Gatta	g	f	Outgroup	Test	Sumo	0	0	2.2
11	0	3	Gatta	g	f	Ingroup	Test	Giangi	0	0	0
16	1	4	Gatta	g	f	Outgroup	Control	Enzo	0	0	0
17	1	5	Gatta	g	f	Ingroup	Control	Giangi	0	0	0
17	1	6	Gatta	g	f	Ingroup	Control	Biondo	0	0	0
18	1	7	Gatta	g	f	Outgroup	Control	Rocco	0	0	38
17	1	8	Gatta	g	f	Outgroup	Test	Enzo	0	0	44
11	0	9	Gatta	g	f	Outgroup	Test	Rocco	0	0	0
17	0	10	Gatta	g	f	Outgroup	Control	Sumo	0	0	1.3
11	0	1	Gessica	g	f	Ingroup	Test	Biondo	1	1	8.4
19	1	2	Gessica	g	f	Outgroup	Control	Sumo	0	0	5.5
8	0	3	Gessica	g	f	Outgroup	Test	Enzo	0	0	0
10	2	4	Gessica	g	f	Ingroup	Test	Giangi	0	0	3
12	1	5	Gessica	g	f	Ingroup	Control	Biondo	0	0	0
18	2	6	Gessica	g	f	Ingroup	Control	Giangi	0	0	0
18	1	7	Gessica	g	f	Outgroup	Test	Rocco	0	0	150
10	2	8	Gessica	g	f	Outgroup	Control	Rocco	0	0	0
11	1	9	Gessica	g	f	Outgroup	Control	Enzo	0	0	84
12	0	10	Gessica	g	f	Outgroup	Test	Sumo	1	1	0
17	2	1	Ghiozza	g	f	Ingroup	Test	Biondo	1	1	0
18	0	2	Ghiozza	g	f	Outgroup	Control	Sumo	0	0	0
17	1	3	Ghiozza	g	f	Ingroup	Test	Giangi	0	0	2.4
9	2	4	Ghiozza	g	f	Outgroup	Control	Rocco	0	0	28
11	2	5	Ghiozza	g	f	Ingroup	Control	Giangi	0	0	0
11	1	6	Ghiozza	g	f	Ingroup	Control	Biondo	0	0	0
17	1	7	Ghiozza	g	f	Ingroup	Control	Biondo	0	0	0
17	2	8	Ghiozza	g	f	Outgroup	Control	Enzo	0	0	0
19	2	9	Ghiozza	g	f	Outgroup	Test	Enzo	0	0	21
10	1	10	Ghiozza	g	f	Outgroup	Test	Rocco	0	0	30
11	0	11	Ghiozza	g	f	Outgroup	Control	Enzo	0	0	45
10	2	12	Ghiozza	g	f	Outgroup	Test	Sumo	1	1	1.6
9	0	1	Ghirlanda	g	f	Ingroup	Control	Giangi	0	0	4
18	2	2	Ghirlanda	g	f	Outgroup	Test	Enzo	0	0	8
9	1	3	Ghirlanda	g	f	Outgroup	Test	Rocco	0	0	0
17	2	4	Ghirlanda	g	f	Outgroup	Test	Sumo	0	0	4.1
18	1	5	Ghirlanda	g	f	Outgroup	Control	Rocco	0	0	135
17	1	6	Ghirlanda	g	f	Outgroup	Test	Enzo	0	0	1.9
17	1	7	Ghirlanda	g	f	Outgroup	Control	Sumo	0	0	0
11	1	9	Ghirlanda	g	f	Outgroup	Control	Enzo	0	0	94
17	1	10	Ghirlanda	g	f	Ingroup	Test	Biondo	0	0	4.7
11	2	11	Ghirlanda	g	f	Ingroup	Control	Biondo	1	1	14
10	0	8	Ghirlanda	g	f	Ingroup	Test	Giangi	1	1	19.9
11	0	7	Giangi	g	m	Outgroup	Test	Sumo	1	4	1.01
17	1	11	Giangi	g	m	Ingroup	Test	Biondo	1	1	3
10	1	12	Giangi	g	m	Outgroup	Test	Sumo	1	1	13
13	1	1	Giangi	g	m	Ingroup	Test	Biondo	0	0	8.4
11	0	2	Giangi	g	m	Ingroup	Control	Biondo	0	0	0
16	1	3	Giangi	g	m	Outgroup	Test	Enzo	0	0	0
10	0	4	Giangi	g	m	Outgroup	Test	Sumo	0	0	188
13	2	5	Giangi	g	m	Outgroup	Control	Enzo	0	0	0
18	2	6	Giangi	g	m	Outgroup	Test	Rocco	0	0	0
19	0	8	Giangi	g	m	Outgroup	Control	Sumo	0	0	9
9	2	9	Giangi	g	m	Outgroup	Control	Rocco	0	0	30
18	2	10	Giangi	g	m	Outgroup	Control	Rocco	0	0	0
18	2	13	Giangi	g	m	Outgroup	Test	Rocco	0	0	14.4
18	2	14	Giangi	g	m	Ingroup	Control	Biondo	0	0	0
18	0	15	Giangi	g	m	Ingroup	Test	Biondo	0	0	23.6
12	0	16	Giangi	g	m	Outgroup	Control	Enzo	0	0	0
11	2	17	Giangi	g	m	Outgroup	Control	Sumo	1	3	0
9	1	18	Giangi	g	m	Outgroup	Control	Enzo	0	0	0
12	0	4	Gianna	g	f	Ingroup	Test	Biondo	1	2	3
11	2	1	Gianna	g	f	Ingroup	Control	Biondo	0	0	8.4
18	1	2	Gianna	g	f	Outgroup	Control	Rocco	0	0	8.4
11	1	3	Gianna	g	f	Outgroup	Test	Enzo	0	0	0
19	0	5	Gianna	g	f	Outgroup	Test	Rocco	0	0	4
9	2	6	Gianna	g	f	Outgroup	Test	Sumo	0	0	13.7
17	1	7	Gianna	g	f	Ingroup	Test	Giangi	0	0	0
11	2	8	Gianna	g	f	Ingroup	Control	Giangi	1	1	0
11	2	9	Gianna	g	f	Outgroup	Control	Sumo	0	0	0
17	2	10	Gianna	g	f	Outgroup	Control	Enzo	0	0	26
11	0	1	Grappolo	g	f	Ingroup	Test	Biondo	0	0	72.8
11	0	2	Grappolo	g	f	Outgroup	Control	Rocco	0	0	27
17	2	3	Grappolo	g	f	Ingroup	Test	Biondo	0	0	0
18	0	4	Grappolo	g	f	Outgroup	Control	Enzo	0	0	0
8	0	5	Grappolo	g	f	Ingroup	Test	Giangi	0	0	0
10	2	6	Grappolo	g	f	Ingroup	Control	Giangi	0	0	0
17	1	7	Grappolo	g	f	Outgroup	Control	Sumo	0	0	11
17	2	8	Grappolo	g	f	Ingroup	Control	Biondo	0	0	10
9	1	9	Grappolo	g	f	Outgroup	Test	Sumo	0	0	9
16	2	10	Grappolo	g	f	Outgroup	Test	Rocco	0	0	0
10	0	11	Grappolo	g	f	Outgroup	Test	Enzo	0	0	0
19	2	6	Rocco	a	m	Ingroup	Test	Enzo	1	3	0.81
10	2	9	Rocco	a	m	Ingroup	Test	Sumo	1	4	0
11	0	1	Rocco	a	m	Outgroup	Test	Biondo	0	0	8.4
12	0	2	Rocco	a	m	Outgroup	Test	Giangi	0	0	55
11	2	3	Rocco	a	m	Outgroup	Test	Giangi	0	0	0
9	2	4	Rocco	a	m	Outgroup	Control	Giangi	0	0	0
11	2	5	Rocco	a	m	Ingroup	Control	Sumo	0	0	95
11	2	7	Rocco	a	m	Outgroup	Control	Biondo	0	0	38
17	2	8	Rocco	a	m	Ingroup	Test	Sumo	0	0	0
10	1	10	Rocco	a	m	Ingroup	Control	Enzo	0	0	0
16	2	7	Sandro	a	m	Outgroup	Test	Giangi	1	4	0
10	1	10	Sandro	a	m	Ingroup	Test	Sumo	1	1	2
11	0	1	Sandro	a	m	Outgroup	Control	Biondo	0	0	8.4
10	0	2	Sandro	a	m	Outgroup	Control	Biondo	1	5	61.59
13	0	3	Sandro	a	m	Outgroup	Test	Biondo	0	0	0
19	0	4	Sandro	a	m	Ingroup	Control	Sumo	0	0	8
9	2	5	Sandro	a	m	Outgroup	Control	Giangi	0	0	0
12	2	6	Sandro	a	m	Ingroup	Test	Rocco	0	0	0
10	1	8	Sandro	a	m	Ingroup	Control	Enzo	0	0	0
16	2	9	Sandro	a	m	Ingroup	Control	Sumo	0	0	0
17	1	1	Scapola	s	f	Outgroup	Test	Giangi	1	1	0
16	1	1	Severa	s	f	Ingroup	Test	Sumo	0	0	0
19	2	2	Severa	s	f	Outgroup	Control	Giangi	0	0	0
10	1	3	Severa	s	f	Ingroup	Test	Enzo	0	0	0
18	0	4	Severa	s	f	Outgroup	Control	Biondo	0	0	0
17	2	5	Severa	s	f	Ingroup	Control	Rocco	0	0	7
12	2	6	Severa	s	f	Outgroup	Control	Biondo	0	0	0
19	1	7	Severa	s	f	Outgroup	Test	Biondo	0	0	0
10	1	8	Severa	s	f	Outgroup	Control	Enzo	0	0	0
17	1	9	Severa	s	f	Outgroup	Test	Giangi	0	0	0
11	1	10	Severa	s	f	Ingroup	Control	Sumo	0	0	0
12	0	11	Severa	s	f	Ingroup	Test	Rocco	0	0	0
12	0	1	Sine	s	f	Ingroup	Test	Sumo	0	0	8.4
16	2	2	Sine	s	f	Outgroup	Control	Giangi	0	0	0
17	0	1	Strip	e	f	Ingroup	Control	Rocco	0	0	0
17	0	2	Strip	e	f	Outgroup	Test	Giangi	0	0	0
11	2	3	Strip	e	f	Ingroup	Control	Enzo	0	0	0
11	0	4	Strip	e	f	Ingroup	Control	Sumo	0	0	0
10	2	5	Strip	e	f	Ingroup	Test	Enzo	0	0	61
12	2	6	Strip	e	f	Ingroup	Test	Rocco	0	0	4.2
11	2	7	Strip	e	f	Ingroup	Test	Sumo	1	1	0
13	0	8	Striscia	e	f	Ingroup	Test	Rocco	0	0	8.4
18	2	9	Striscia	e	f	Outgroup	Control	Biondo	0	0	0
18	2	10	Striscia	e	f	Ingroup	Control	Sumo	0	0	2
17	0	11	Striscia	e	f	Ingroup	Test	Sumo	0	0	5
11	2	3	Sumo	s	m	Outgroup	Test	Biondo	1	1	0
12	0	5	Sumo	s	m	Outgroup	Test	Giangi	1	4	146.8
10	0	13	Sumo	s	m	Outgroup	Test	Giangi	1	1	17.6
12	0	16	Sumo	s	m	Ingroup	Test	Enzo	1	3	14
18	0	17	Sumo	s	m	Outgroup	Test	Giangi	1	4	4
12	0	19	Sumo	s	m	Outgroup	Test	Biondo	1	4	8
19	0	21	Sumo	s	m	Ingroup	Test	Rocco	1	6	3.9
10	0	22	Sumo	s	m	Ingroup	Test	Rocco	1	3	0
9	2	1	Sumo	s	m	Ingroup	Test	Enzo	0	0	82
10	2	2	Sumo	s	m	Ingroup	Control	Rocco	0	0	0
11	2	4	Sumo	s	m	Ingroup	Control	Enzo	0	0	0
16	2	6	Sumo	s	m	Ingroup	Control	Enzo	0	0	0
9	0	7	Sumo	s	m	Outgroup	Test	Biondo	0	0	79
9	0	8	Sumo	s	m	Outgroup	Control	Giangi	0	0	85
9	0	9	Sumo	s	m	Ingroup	Test	Rocco	0	0	0
11	0	10	Sumo	s	m	Outgroup	Control	Biondo	0	0	25
17	0	11	Sumo	s	m	Outgroup	Test	Biondo	0	0	59
16	0	12	Sumo	s	m	Outgroup	Control	Biondo	0	0	116
10	0	14	Sumo	s	m	Outgroup	Control	Giangi	1	4	55
17	0	15	Sumo	s	m	Ingroup	Test	Rocco	0	0	62
10	0	18	Sumo	s	m	Ingroup	Control	Rocco	0	0	0
9	0	20	Sumo	s	m	Ingroup	Test	Enzo	0	0	0
10	0	23	Sumo	s	m	Outgroup	Control	Biondo	0	0	0
16	0	24	Sumo	s	m	Ingroup	Control	Enzo	1	1	94
12	2	1	Tino	a	m	Outgroup	Control	Giangi	0	0	8.4
18	2	2	Tino	a	m	Outgroup	Control	Biondo	1	3	21.5
10	0	3	Tino	a	m	Ingroup	Test	Rocco	0	0	138
17	0	4	Tino	a	m	Ingroup	Test	Enzo	0	0	5.8
